# Supplementary material for: A survey of quality of life indicators in the Romanian Roma population following the ‘Decade of Roma Inclusion’
Source: F1000Res. 2018 Dec 13;6:1692. Originally published 2017 Sep 15. [Version 3] doi: 10.12688/f1000research.12546.3 (PMC6357989; doi:10.12688/f1000research.12546.3)
Supplement: Dataset 1. Coded survey data — http://dx.doi.org/10.5256/f1000research.12546.d177233 Romania, 2016. Excel file of compiled responses to survey questions. Coded and de-identified. Numerical code corresponds to responses as indicated on the study surveys ( Supplementary material 1 and Supplementary material 2). [file f1000research-6-19000-s0000.tgz]

Archive with 1 entries (1 files):
- 3582438d-4e4f-487d-9205-00970d2f41e7_surveys_allcommunities_transposed.csv
