# Supplementary material for: A survey of quality of life indicators in the Romanian Roma population following the ‘Decade of Roma Inclusion’
Source: F1000Res. 2018 Dec 13;6:1692. Originally published 2017 Sep 15. [Version 3] doi: 10.12688/f1000research.12546.3 (PMC6357989; doi:10.12688/f1000research.12546.3)
Supplement: Dataset 1. Coded survey data — http://dx.doi.org/10.5256/f1000research.12546.d177233 Romania, 2016. Excel file of compiled responses to survey questions. Coded and de-identified. Numerical code corresponds to responses as indicated on the study surveys ( Supplementary material 1 and Supplementary material 2). [file f1000research-6-19000-s0000.tgz › 3582438d-4e4f-487d-9205-00970d2f41e7_surveys_allcommunities_transposed.csv]

Survey	Community	Household size	Time lived there	Head of house	50+ men	50+ women	15-49 men	15-49 women	under 15 boys	under 15 girls	literate men (+15)	literate women (+15)	Religion	Gender	Age	Marital status	Education	Occupation	Ethnicity	Drinking water sources available	Primary drinking water source	Primary non-drinking water source	Who uses primary non-drinking water source	Belief in safety of primary drinking water source	Distance of primary drinking water source	Length of time to collect water	Pay for water	Water treatment	Type of water treatment	Satisfaction level with water	Time on household duties	Spouse time on household duties	Children attend school	Bathroom	Toilet facility	Shared toilet	Diarrhea in last year	Diarrhea number of people	Immunized	Children immunized	Primary care physician	Medical Insurance	Last doctor visit	Child to doctor	Land for personal use	Animals owned	weekly expenses (RON)	Property documents	Items owned
1	1	8	51	1	1	1	2	2	1	1	3	3	1	1	59	1	8	3	3	7, 11	7	11	3	1	1	1				1				3	3		1		0		1	1					500	1
2	1	4	15	1	0	0	2	2	0	0	0	0	1	1	39	1	8	1	1	1	1	1	6	1	3	1				3				1	4		0		1		1	1					250
3	1	4	4	1	0	0	1	1	0	2	1	1	1	2	26	3	6	1	3	11	11	11	2	2	1	2				2				3	4		0		1		1	1					125	2
4	1	1	11	1	1	0	0	0	0	0	0	0	1	1	56	5	4	5	1	11	11	11	1	1	1	2				1				3	4		1		1		1	1					35	2
5	1	9	12	1	1	1	2	2	1	2	3	3	1	1	30	3	7	4	1	7	7	7	2	1	1	2				1				3	4		1		1		1	0					40	2
6	1	12	40	2	1	1	1	4	2	3	2	5	1	2	41	3	5	4	1	7	7	7	5	2	1	2				3				3	4		1		1		1	1					170	2
7	1	7	35	2	0	1	3	1	2	0	3	1	1	2	68	5	3	3	3	11	11	11	5	1	1	2				1				3	3		1		1		1	1					500	1
8	1	4	4	1	0	0	1	1	0	2	1	0	1	2	18	3	4	4	1	11	11	11	2	2	1	2				3				3	4		1		1		1	1					200	2
9	1	4	7	1	0	0	1	1	1	1	1	1	1	2	22	3	3	4	1	6	6	6	2	1	1	2				3				3	4		1		1		1	1					180
10	1	1	30	2	0	1	0	0	0	0	0	0	1	2	58	4	2	4	3	6	6	6	2	1	1	2				1				3	4		0		1		1	1					50	2
11	1	2	33	1	1	1	0	0	0	0	1	1	1	2	56	1	5	4	1	6	6	6	2	1	1	2				2				1	1		1		1		1	1					170	1
12	1	2	45	1	1	1	0	0	0	0	1	1	1	2	70	1	2	3	3	2	2	2		1	1	2				1				3	4		0		1		1	1					50	2
13	1	8	12	2	1	1	1	1	2	2	0	2	1	2	30	3	4	4	3	2,7	2	7	7	1	1	3				1				3	4		0		1		1	1					140	2
14	1	3	25	1	0	0	1	2	0	0	1	2	1	2	21	6	9	6	3	7,11	11	11	1	1	1	2				1				3	4		1		1		1	1					70	1
15	1	6	30	2	0	1	2	2	0	1	2	2	1	2	38	1	5	1	3	11	11	11	7	1	1	2				1				3	4		0		1		1	1					300	1
16	1	8	32	2	0	1	1	2	1	1	0	1	1	2	62	5	1	3	3	11	11	11	7	1	1	2				1				3	4		1		1		1	1					150	1
17	1	1	50	2	0	1	0	0	0	0	0	1	1	2	61	5	1	3	3	7,11	7	7	2	1	1	2				1				3	4		0		0		1	1					80	2
18	1	6	60	1	1	1	2	2	0	0	2	2	1	1	80	1	3	3	1	7,11	7	7	5	1	1	5				1				1	1		0		0		1	1					100	1
19	1	5	30	2	1	1	1	0	2	0	0	0	1	1	54	2	2	2	3	2	2	2	7	1	1	2				1				3	4		0		1		1	1					40	2
20	1	2	50	2	0	1	1	0	0	0	0	0	1	2	78	2	1	3	3	7	7	7	7	1	1	2				1				3	4		0		1		1	1					100	2
21	1	7	40	1	1	1	1	1	3	0	2	2	1	2	22	2	2	4	3	11	11	11	7	2	1	2				3				2	4		1		1		1	1					200	1
22	1	3	10	1	0	0	1	1	0	1	1	1	1	2	49	3	3	4	1	7	7	7	2	1	1	2				1				3	4		1		1		1	1					100	2
23	1	2	35	1	1	0	0	0	1	0	0	0	1	1	66	5	4	4	3	12	12	12	1	1	1	2				2				3	4		1		1		1	1					200	2
24	1	8	35	1	0	1	2	2	1	2	2	0	1	2	44	1	3	4	3	2,8	8	8	2	1	1	2				1				3	4		1		1		1	1					400	1
25	1	1	40	2	0	1	0	0	0	0	0	1	1	2	75	5	3	4	1	11	11	11	2	1	1	2				1				3	4		1		1		1	1					50	1
26	1	7	26	3	1	0	2	2	1	1	1	2	1	1	50	1	6	3	1	7	7	7	7	1	1	1				2				1	2		0		1		1	1					500	2
27	1	5	40	1	1	0	3	1	0	0	3	1	1	1	52	1	8	4	2	1	1	1	7	1	1	1				1				1	1		0		1		1	1					500	1
28	1	3	37	2	1	1	1	0	0	0	0	0	1	2	64	1	5	4	3	7	7	7	7	1	1	2				1				3	4		0		1		1	1					100
29	1	4	30	2	0	1	1	1	1	1	0	0	1	2	44	1	1	4	3	2,8	8	8	7	1	1	2				1				3	4		1		1		1	0					150	2
30	2	10	15	1	1	1	3	3	1	1			1	1	67	1	4	3	1	11	11	11	2	1	1	2				1				3	4		1		1		1	1					100	1
31	2	6	40	1	1	1	1	1	1	1	0	0	1	1	62	1	4	4	1	11	11	11	7	1	1	2				1				3	4		0		1		1	1					100	1
32	2	8	15	1	1	1	0	2	2	2	0	2	1	1	60	1	4	4	1	7	7	7	2	2	1	2				3				3	4		1		0		1	0					60	1
33	2	6	14	1	0	0	2	2	0	2	1	0	1	1	44	1	2	2	1	11	11	11	2	2	1	2				1				3	4		1		1		1	1					250	1
34	2	2	10	1	0	0	1	1	0	0	0	0	1	1	39	1	4	2	1	11	11	11	2	2	1	2				1				3	4		1		1		1	0					100	2
35	2	7	20	1	0	0	1	2	0	4	0	1	1	2	33	3	1	4	1	7	7	7	7	2	1	2				3				3	4		0		1		1	1					100	1
36	2	3	15	1	0	0	1	1	0	1	1	1	1	2	25	1	6	4	2	12	12	12	7	2	1	3				3				3	4		1		1		1	0					300	1
37	2	2	30	1	1	0	0	1	0	0	1	1	1	2	49	1	5	4	1	1,7	1	1	2	1	3	2				1				1	1		1		1		1	1						1
38	2	3	30	1	1	1	0	0	0	1	1	1	1	1	57	1	5	1	1	1,7	1	1	2	1	3	1				1				1	4		0		1		1	1					500	1
39	2	6	80	1	1	1	1	1	0	2	2	2	1	1	58	1	5	1	1	7	7	7	2	1	1	2				2				3	4		1		1		1	1					200	1
40	2	6	50	1	1	1	1	2	0	1	2	3	1	1	67	1	3	2	1	7,11	11	11	2	1	1	2				2				3	4		1		1		1	1					200	1
41	2	10	5	1	0	0	3	3	2	2	3	2	1	2	21	3	6	4	1	2,7	7	7	2	2	1	2				3				3	4		1		1		1	1					250	1
42	2	3	26	1	0	0	1	2	0	0	1	2	1	1	48	1	7	4	1	7,11	11	11	5	1	1	2				1				1	2		0		1		1	1					200	1
43	2	3	70	1	1	1	1	0	0	0	2	1	1	1	42	6	9	1	2	7	7	7	2	2	3	1				1				1	2		0		1		1	1					350	1
44	2	6	50	1	1	1	1	2	0	1	2	3	1	2	47	1	9	1	2	1,7	7	7	2	1	1	1				1				3	4		0		1		1	1					350	1
45	2	6	45	1	1	1	1	1	0	2	2	2	1	1	38	1	9	1	2	7	7	7	2	1	1	2				1				1	4		1		1		1	0					200	1
46	2	7	8	1	0	0	1	1	1	4	0	0	1	1	36	2	1	2	1	12	12	12	7	2	1	2				2				3	4		1		1		1	1					400	2
47	2	10	8	1	1	0	3	3	2	1	2	2	1	2	20	3	5	4	1	1,7	7	1	7	1	1	1				1				3	4		1		1		1	1					400	1
48	2	4	7	1	0	1	1	2	1	0	0	0	1	1	25	3	3	2	1	2	2	2	5	1	1	2				4				3	4		0		1		1	1					200	1
49	2	7	10	1	0	0	1	1	0	5	0	0	1	1	32	1	1	2	1	2	2	2	7	1	1	2				2				3	4		0		0		1	1					350	2
50	2	8	20	2	0	1	2	1	3	1	2		1	2	55	5	2	4	1	2,8	8	8	7	1	1	2				2				3	8		0		1		1	1					120	1
51	2	5	10	2	0	1	2	1	0	1	0	1	1	1	30	6	1	4	1	12	12	12	7	2	1	2				3				3	8		1		1		1	1					550	1
52	2	9	10	1	0	1	2	1	2	3	2	0	2	1	48	3	2	4	1	7,11	11	11	7	1	1	2				1				3	8		1		1		1	1					150	1
53	2	6	40	1	1	0	1	2	0	2	1	0	1	1	50	3	2	1	1	1	1	1	7	1	3	1				1				3	4		0		1		1	1					250	1
54	2	3	20	1	2	0	0	1	0	0	1	0	1	1	76	5	1	3	1	7	7	7	7	1	1	2				2				3	4		1		1		1	1					250	1
55	2	5	36	1	1	1	1	0	1	1	2	1	1	1	63	1	9	3	1	7	7	7	7	1	1	2				2				3	4		0		1		1	1					120	1
56	2	2	40	1	1	1	0	0	0	0	0	0	1	2	60	1	8	3	1	1,7	7	1	5	1	1	1				1				3	4		0		1		1	1					150	1
57	2	6	38	1	1	1	1	1	2	0	2	2	1	1	54	1	5	1	1	7	7	7	7	1	1	2				1				3	3		0		1		1	1					550	2
58	2	6	40	1	1	1	1	1	2	0	2	2	1	1	36	1	7	2	2	1,7	1	1	7	1	1	1				1				3	4		0		1		1	1					500	1
59	2	5	70	3	0	1	1	1	1	1	1	2	1	2	33	1	8	1	2	7	7	7	7	1	1	2				2				3	2		1		1		1	1					500	1
60	3	3	25	1	0	0	1	1	1	0	1	1	1	2	35	1	7	1	1	8,12	12	8	7	2	2	5				2				3	4		0		1		1	1					300	1
61	3	7	30	1	1	0	1	2	2	1	0	1	1	2	25	3	3	4	1	8	8	8	7	1	1	2				1				3	4		1		0		1	0					600	1
62	3	7	80	1	1	2	2	2	0	0	3	4	1	1	70	1	9	3	2	7	7	7	7	1	1	2				1				1	1		0		1		1	1					200	2
63	3	5	50	1	0	1	1	3	0	0	1	4	1	2	60	5	6	4	1	7	7	7	7	2	1	2				2				3	4		1		1		0	0					1500	2
64	3	9	14	1	1	1	2	3	1	1	3	4	1	1	44	1	8	4	2	7	7	7	7	1	1	2				2				3	2		1		1		1	1					400	1
65	3	12	50	2	0	1	3	4	0	4	2	3	1	1	40	3	4	2	1	8	8	8	7	2	1	2				2				3	4		1		1		1	1					300	1
66	3	6	7	1	0	0	2	2	1	1	1	2	1	1	39	1	2	2	1	7	7	7	7	1	1	2				3				3	5		0		1		1	1					600	1
67	3	5	20	1	1	1	1	1	1	0	0	0	1	2	64	1	1	4	1	8	8	8	7	1	1	2				1				3	4		1		0		1	1					125	2
68	3	6	40	1	1	1	1	2	1	0	1	2	1	2	58	1	2	4	1	8	8	8	7	2	1	2				4				3	4		1		0		1	1					350	1
69	3	3	24	1	0	0	1	2	0	0	1	2	1	1	46	1	6	2	1	7,9	9	7	7	2	2	3				2				1	2		0		0		1	1					500	1
70	3	4	69	1	0	0	2	1	0	1	2	1	1	2	35	1	5	4	2	7	7	7	7	1	1	2				1				3	4		1		1		1	1					1000	2
71	3	6	30	1	1	0	2	2	1	0	0	0	1	2	25	1	3	4	1	8	8	8	7	1	1	2				1				3	4		1		1		1	0						1
72	3	3	7	1	0	0	1	1	1	0	1	1	1	2	30	3	5	4	2	7,12	12	7	7	2	1	2				2				1	2		1		1		1	0					270
73	3	5	30	2	0	1	1	2	1	0	0	0	1	1	35	1	3	4	1	8	8	8	7	1	1	2				1				3	4		0		1		1	1					800	2
74	3	3	60	1	0	0	1	1	0	1	1	1	1	2	39	1	5	4	2	8	8	8	7	1	1	2				2				3	4		0		1		1	1					700	1
75	3	6	58	1	1	0	1	1	0	3	1	0	1	1	56	3	5	1	1	7	7	7	7	1	1	2				1				3	3		0		1		1	0					400	1
76	3	2	40	1	1	1	0	0	0	0	1	1	1	1	65	1	8	3	2	7,9	9	9	5	1	2	3				3				3	4		0		1		1	1
77	3	1	44	1	1	0	0	0	0	0	1	0	1	1	70	5	5	1	2	7	7	7	1	1	1	2				1				3	4		0		1		1	1					600	2
78	3	7	13	1	0	0	2	3	1	1	0	0	1	1	46	1	6	2	1	3	3	3	7	1	2	3				1				3	4		1		1		1	1					500	2
79	3	3	23	1	0	0	2	1	0	0	2	1	1	2	43	1	6	4	2	8,12	12	8	7	2	2	3				2				3	4		0		1		1	1					300	2
80	3	3	10	1	1	0	0	1	1	0	1	1	1	2	41	1	4	4	1	7	7	7	7	1	1	2				1				3	4		0		1		1	1					300	1
81	3	5	25	1	0	1	1	3	0	0	1	4	1	1	39	1	5	1	1	7,12	12	7	7	2	2	5				3				1	4		1		1		1	1					500	2
82	3	4	30	1	0	0	1	1	0	2	1	1	1	1	37	3	4	1	1	3,8	3	8	7	2	2	5				3				3	4		0		1		1	1					300	2
83	3	4	40	1	0	1	1	2	0	0	1	3	1	2	31	1	1	4	1	7	7	7	7	1	1	2				1				3	4		0		1		1	1					300	1
84	3	5	40	1	1	0	1	2	0	1	2	1	1	2	49	1	2	4	1	7	7	7	7	1	1	2				1				1	2		0		1		1	1					500	1
85	3	3	4	1	1	1	1	0	0	0	2	1	1	1	51	1	9	1	2	7	7	7	7	1	1	2				1				3	4		0		1		1	1						1
86	3	5	48	1	1	1	1	2	0	0	2	3	1	1	48	1	9	1	2	7	7	7	5	1	1	2				1				3	4		0		1		1	1						1
87	3	4	19	1	0	0	2	2	0	0	2	2	1	2	44	1	8	4	2	7	7	7	7	2	1	2				2				3	4		0		1		1	1					500	1
88	3	6	62	1	1	1	1	1	2	0	2	2	1	1	62	1	5	3	2	7,12	7	7	7	1	1	2				1				1	3		0		1		1	1					100	1
89	3	4	41	2	1	0	1	1	1	0	2	1	1	2	41	3	6	1	1	4	4	4	7	2	2	5				2				3	4		1		1		1	1					400	2
90	4	9	6	2	0	0	2	4	0	3	0	0	1	2	48	1	2	4	1	2,7,9	9	7	7	2	2	3				2				3	8		1		1		1	0					200	1
91	4	2	30	1	0	0	1	1	0	0	1	1	1	2	48	3	4	4	1	7,9	9	7	7	1	1	2				1				1	1		0		1		1	1					100	1
92	4	3	10	1	0	0	1	1	1	0	0	0	1	2	18	3	4	4	1	2,9	2	2	5	1	1	2				2				3	8		1		1		1	0					350	1
93	4	3	4	1	0	0	1	1	1	0	1	1	1	2	21	3	5	4	2	2,9	2	2	5	1	1	2				2				3	4		1		1		1	1						1
94	4	6	3	1	0	0	1	1	1	3	0	0	1	1	30	1	3	4	1	7	7	7	7	1	1	2				1				3	4		1		1		1	1					450	1
95	4	5	8	1	0	0	1	1	1	2	0	0	1	1	26	1	5	1	1	3,7,10	3	7	7	2	1	2				3				3	4		0		1		1	1					100	1
96	4	12	8	1	1	1	2	2	0	6	1	0	1	1	50	1	5	1	1	3,7,10	3	3	7	2	2	2				3				3	4		0		1		1	1					50	1
97	4	2	62	1	1	1	0	0	0	0	1	1	1	1	79	1	8	3	2	7	7	7	5	1	1	2				1				3	4		1		1		1	1					100	1
98	4	2	54	1	1	1	0	0	0	0	1	1	1	1	84	1	4	3	2	7	7	7	1	1	1	2				1				3	4		0		1		1	1					200	1
99	4	3	6	1	0	0	2	1	0	0	2	1	2	1	49	2	6	1	4	7	7	7	7	1	1	2				2				3	4		1		1		1	1					300	1
100	4	8	68	1	1	1	3	2	0	1	4	3	1	2	43	4	9	1	2	7	7	7	7	1	1	2				1				3	4		0		1		1	1					0	2
101	4	1	91	1	1	0	0	0	0	0	0	0	1	1	91	6	4	3	2	12	12	12	1	1	1	2				1				3	4		0		1		1	0					35	1
102	4	3	35	1	1	1	0	0	0	1	1	1	1	2	59	3	5	4	2	12	12	12	5	1	1	2				1				3	4		0		1		1	1					35	1
103	4	2	46	1	1	1	0	0	0	0	1	1	1	2	68	1	2	4	2	7,12	12	12	5	1	1	2				1				3	4		0		1		1	1					150	1
104	4	3	23	1	0	0	2	1	0	0	2	1	1	2	47	1	7	1	2	1,7	1	1	5	1	3	1				1				1	1		0		1		1	1					250	2
105	4	6	30	2	1	1	1	0	1	2	0	0	1	2	67	1	1	4	1	7	7	7	7	1	1	1				2				3	4		1		0		1	1					100	1
106	4	4	20	2	0	1	2	0	1	0	0	0	1	2	70	5	1	4	1	9,12	12	12	2	1	2	3				2				3	4		1		0		1	1					1000	1
107	4	6	40	1	0	0	3	2	0	1	3	2	2	2	36	1	4	4	1	9,12	9	9	7	1	2	5				3				3	4		1		1		1	1					375	1
108	4	9	41	1	1	1	3	3	1	0	3	3	1	1	61	1	2	5	1	9	9	9	7	1	2	5				1				3	4		1		0		1	0					100	1
109	4	8	18	1	0	0	1	4	1	2	1	4	1	2	17	6	3	4	1	12	12	12	7	1	1	2				1				3	4		1		1		1	0					225	1
110	4	4	18	2	0	0	2	1	0	1	2	1	1	1	42	1	10	1	1	3,9	9	3	7	1	2	2				3				1	2		0		1		1	1					1300	2
111	4	6	8	2	0	0	2	1	3	0	2	0	1	1	44	1	8	1	2	7	7	7	7	1	1	2				2				3	4		0		1		1	1					25	2
112	4	3		1	0	0	1	1	0	1	1	1	1	2	39	2	2	4	2	8,9	9	8	7	1	1	3				2				3	4		1		1		1	1					100	1
113	4	1	30	2	0	1	0	0	0	0	0	1	1	2	70	5	2	4	2	7,9,12	12	12	2	1	1	2				2				3	4		1		1		0	1					1000	1
114	4	5	10	1	0	0	1	2	2	0	1	1	2	1	42	1	3	2	1	7,12	12	12	7	1	1	2				2				1	2		1		1		1	0					175	1
115	4	4	22	2	0	1	0	1	2	0	0	2	1	2	61	5	8	3	2	7	7	7	7	1	1	2				3				3	4		1		1		1	1					500	1
116	4	1	55	2	0	1	0	0	0	0	0	1	1	2	75	4	2	3	2	7	7	7	2	1	1	2				2				1	1		0		0		1	1					500	1
117	4	5	52	2	1	1	1	2	0	0	2	3	1	2	65	1	3	3	2	7,9,12	9	7	7	2	2	3				2				3	4		1		0		1	1					300	2
118	4	2	70	2	0	2	0	0	0	0	0	2	1	2	60	4	3	4	2	3,9	9	3	2	1	2	2				2				3	4		1		0		1	1					110	1
119	4	1	45	2	0	1	0	0	0	0	0	1	2	2	71	5	3	4	4	3,8	8	8	2	1	1	2				2				3	4		1		1		1	1					200	1
120	5	5	40	1	0	1	1	3	0	0	1	4	1	2	21	6	9	1	1	7,12	12	7	7	2	1	1				3				1	2		1		1		1	1					700	1
121	5	4	3	1	0	0	1	1	1	1	1	1	1	1	38	3	6	1	1	7,12	12	12	7	2	1	1				2				1	2		1		1		1	0					100	1
122	5	3	23	1	0	0	1	2	0	0	1	2	1	2	23	6	9	6	1	7	7	7	7	1	1	1				2				1	1		1		1		0	1						1
123	5	7	40	1	1	1	4	1	0	0	5	2	1	1	29	6	5	2	1	8,12	12	8	7	2	1	2				3				3	4		0		1		1	0					700	1
124	5	4	14	1	1	0	1	1	1	0	2	1	1	1	40	1	4	1	1	7,12	12	7	7	2	1	1				3				1	2		1		1		1	0					200	2
125	5	9	20	1	0	0	5	3	1	0	5	3	1	2	40	3	5	1	1	7,10,12	7	10	7	2	1	2				1				3	4		0		1		1	1					1000	1
126	5	4	13	1	0	0	2	1	0	1	2	1	1	1	40	3	5	1	2	7,12	12	7	7	1	1	2				1				3	3		0		1		1	1					200	2
127	5	2	15	1	0	0	1	1	0	0	1	1	1	1	24	3	6	2	1	7,12	12	7	5	2	1	2				3				3	4		0		1		1	0					400	2
128	5	9	10	1	0	0	2	2	4	1	1	1	1	1	19	6	5	1	1	7,12	12	7	7	2	1	2				3				3	4		1		1		1	0					300	2
129	5	3	30	1	0	1	1	1	0	0	1	2	1	1	31	3	4	1	1	7,12	12	7	7	2	1	2				2				3	4		0		1		1	1					2000	2
130	5	4	20	1	0	0	2	1	1	0	2	1	1	1	43	1	4	1	1	7,12	12	7	7	2	1	2				3				2	4		1		1		1	1					275	1
131	5	3	45	1	0	0	1	2	0	0	1	1	1	1	45	1	9	1	1	7,12	12	7	7	2	1	1				3				1	2		1		1		1	1					500	1
132	5	5	45	1	0	1	3	1	0	0	3	2	1	1	45	1	9	1	1	7,12	12	7	7	2	1	2				3				1	2		0		1		1	1					1000	1
133	5	4	50	1	1	1	1	1	0	0	2	2	1	1	53	1	10	1	1	7,12	12	7	7	2	1	1				3				1	2		1		1		1	1					300	2
134	5	5	30	1	0	0	2	2	0	1	2	2	1	2	49	1	4	4	1	7,12	12	7	7	2	1	2				3				3	4		1		1		1	1					500	2
135	5	4	12	1	0	0	2	1	0	1	2	1	1	2	31	3	3	1	1	7	7	7	7	2	1	2				3				3	4		1		1		1	1
[truncated: 10 more columns]
