# Supplementary material for: A survey of quality of life indicators in the Romanian Roma population following the ‘Decade of Roma Inclusion’
Source: F1000Res. 2018 Dec 13;6:1692. Originally published 2017 Sep 15. [Version 3] doi: 10.12688/f1000research.12546.3 (PMC6357989; doi:10.12688/f1000research.12546.3)
Supplement: Dataset 2. Python Notebook data analysis and statistics — http://dx.doi.org/10.5256/f1000research.12546.d177234 Romania, 2016. Python Notebook analysis of survey data. [file f1000research-6-19000-s0001.tgz › cb0f7c9e-9609-48ca-996d-a500108f71aa_Romania_Demographics.py]

# coding: utf-8

# In[1]:

import pandas as pd
import epipy
import seaborn as sns
get_ipython().magic(u'pylab inline')

import statsmodels.api as sm
from scipy import stats
import numpy as np


# In[2]:

my_data = pd.read_csv('surveys_allcommunities_transposed.csv')


# In[3]:

pd.__version__


# In[4]:

my_data.Age.describe()


# In[8]:

Ethnicity = my_data.Ethnicity.value_counts(normalize=True)


# In[11]:

Ethnicity = my_data.Ethnicity.value_counts()


# In[12]:

Ethnicity


# In[13]:

Gender = my_data.Gender.value_counts()


# In[14]:

Gender


# In[15]:

Education = my_data.Education.value_counts()


# In[17]:

my_data[['Gender', 'Education']][my_data.Ethnicity == 1].describe()


# In[18]:

my_data[['Gender', 'Education']][my_data.Ethnicity == 3].describe()


# In[19]:

my_data[['Gender', 'Education']][my_data.Ethnicity == 2].describe()


# In[20]:

my_data[['Gender', 'Education']][my_data.Ethnicity == 4].describe()


# In[23]:

my_data.Ethnicity.replace(3, 1)


# In[24]:

my_data.Ethnicity.replace(4, 2)& my_data.Ethnicity.replace(3, 1)


# In[25]:

my_data['Roma'] = 0
my_data.loc[(my_data.Ethnicity ==2)|(my_data.Ethnicity ==4),'Roma'] = 1


# In[26]:

my_data['Roma'].head()


# In[27]:

my_data


# In[28]:

my_data[['Education', 'Roma']]


# In[31]:

my_data['Education_level'] = 0
my_data.loc[(my_data.Education <6),'Education_level'] = 1 #5 indicates secondary school completed-through 8th grade


# In[32]:

my_data['Education_level'].head()


# In[33]:

my_data


# In[34]:

table = epipy.create_2x2(my_data, row='Roma', column='Education_level', row_order=[1,0], 
                 col_order=[0, 1])


# In[35]:

table #row: non Roma = 1, Roma = 0; Columns: equal to or less than 8th grade = 1, greater than 8th grade = 0


# In[36]:

epipy.analyze_2x2(table)


# In[37]:

table_2 = epipy.create_2x2(my_data, row='Gender', column='Education_level', row_order=[1,2], 
                 col_order=[0, 1]) #row: 1=M, 2=F; column: 0= greater than 8th grade, 1= less than or equal to eighth grade


# In[38]:

table_2


# In[39]:

epipy.analyze_2x2(table_2)


# ## Community Breakdown for each variable

# In[40]:

my_data.groupby('Community').Age.mean()


# In[41]:

my_data.groupby('Community').Ethnicity.describe()


# In[42]:

my_data.groupby('Community').Ethnicity.value_counts()


# In[43]:

my_data.groupby('Community')['Household size'].mean()


# In[44]:

my_data['Family size']=0
my_data.loc[(my_data['Household size'] >3),'Family size'] = 1


# In[45]:

table_3 = epipy.create_2x2(my_data, row='Roma', column='Family size', row_order=[1,0], 
                 col_order=[0, 1]) #row: non Roma = 1, Roma = 0; #column avg size = 0, above avg = 1


# In[46]:

table_3


# In[47]:

epipy.analyze_2x2(table_3)


# In[48]:

my_data.Education.describe()


# In[49]:

my_data[['Education']][my_data.Roma == 0].describe()


# In[50]:

my_data[['Education']][my_data.Roma == 1].describe()


# In[51]:

my_data[['Age']][my_data.Community==2].hist()


# In[52]:

my_data[['Age']][my_data.Community==5].describe()


# In[53]:

my_data[['Household size']][my_data.Roma == 0].describe()


# In[54]:

my_data[['Household size']][my_data.Roma == 1].describe()


# In[55]:

my_data['Household size'].describe()


# In[57]:

my_data['Marital status'].describe()


# In[58]:

my_data['Marital status'].value_counts()


# In[59]:

my_data['Marital status simple']=0
my_data.loc[(my_data['Marital status'] ==4),'Marital status simple'] = 1


# In[60]:

my_data.loc[(my_data['Marital status'] ==5),'Marital status simple'] = 1


# In[61]:

my_data.loc[(my_data['Marital status'] ==6),'Marital status simple'] = 1


# In[62]:

my_data[my_data.Roma == 0]['Marital status simple'].value_counts(normalize=True)   


# In[63]:

my_data[my_data.Roma == 1]['Marital status simple'].value_counts(normalize=True) #Marital status 1 = unmarried, 0=married or partnership 


# In[64]:

my_data.Occupation.value_counts()


# In[65]:

my_data[my_data.Roma == 0]['Occupation'].value_counts()


# In[66]:

my_data[my_data.Roma == 1]['Occupation'].value_counts(normalize=True)


# In[67]:

my_data['Employment status']=0 #0 is FT employment, 1 is day labor or unemployed (inc retired and students)


# In[68]:

my_data.loc[(my_data['Occupation'] !=1),'Employment status'] = 1


# In[69]:

my_data[my_data.Roma==0]['Employment status'].value_counts(normalize=True)


# In[70]:

my_data[my_data.Roma==1]['Employment status'].value_counts(normalize=True)


# In[71]:

table_4 = epipy.create_2x2(my_data, row='Roma', column='Employment status', row_order=[1,0], 
                 col_order=[0, 1]) #row: non Roma = 1, Roma = 0; #column FT employment = 0, day labor or unemployed = 1


# In[72]:

table_4


# In[73]:

epipy.analyze_2x2(table_4)  


# In[74]:

my_data['Total men']= my_data['50+ men'] + my_data['15-49 men']


# In[75]:

my_data['Total women'] = my_data['50+ women'] + my_data['15-49 women']


# In[76]:

my_data[['Total men', 'literate men (+15)']]


# In[77]:

my_data['illiterate men']= my_data['Total men'] - my_data['literate men (+15)']


# In[78]:

my_data['illiterate men'] 


# In[79]:

my_data[['Total women', 'literate women (+15)']]


# In[80]:

my_data['illiterate women']= my_data['Total women'] - my_data['literate women (+15)']


# In[81]:

my_data['illiterate women']


# In[82]:

my_data['illiterate women'].value_counts()


# In[83]:

my_data['illiterate men'].value_counts()


# In[84]:

my_data['Total men'].value_counts()


# In[85]:

my_data['Total women'].value_counts()


# In[86]:

my_data['Total women'].sum()


# In[87]:

my_data['illiterate women'].sum()


# In[88]:

my_data['Total men'].sum()


# In[89]:

my_data['illiterate men'].sum()


# In[90]:

my_data[my_data.Roma==0]['illiterate women'].sum()


# In[91]:

my_data[my_data.Roma==1]['illiterate women'].sum()


# In[92]:

my_data[my_data.Roma==0]['Total women'].sum()


# In[93]:

my_data[my_data.Roma==1]['Total women'].sum()


# In[94]:

my_data[my_data.Roma==0]['Total men'].sum()


# In[95]:

my_data[my_data.Roma==0]['illiterate men'].sum()


# In[96]:

my_data[my_data.Roma==1]['Total men'].sum()


# In[97]:

my_data[my_data.Roma==1]['illiterate men'].sum()


# In[98]:

##How to run a ttest between illiterate Roma men and illiterate non-Roma men (repeat for women)?


# In[99]:

my_data[my_data.Roma==0]['Property documents'].value_counts()


# In[100]:

my_data[my_data.Roma==1]['Property documents'].value_counts()


# In[101]:

table_5 = epipy.create_2x2(my_data, row='Roma', column='Property documents', row_order=[1,0], 
                 col_order=[1, 2]) #rows: 1= nonRoma 0= Roma, columns, 1=yes 2=no


# In[102]:

table_5


# In[103]:

epipy.analyze_2x2(table_5)


# In[104]:

my_data['weekly expenses (RON)'].describe()


# In[105]:

my_data[my_data.Roma==0]['weekly expenses (RON)'].describe()


# In[108]:

my_data[my_data.Roma==1]['weekly expenses (RON)'].describe()


# In[109]:

my_data[['Roma', 'weekly expenses (RON)']]


# In[110]:

my_data.groupby('Community')['weekly expenses (RON)'].describe() #Can I compare ethnicity makeup in each community to mean weekly expenditure?-Yes, after you normalize! Then repeat for overall population?


# In[111]:

my_data['WeeklyExpense_perPerson'] = my_data.apply(lambda x: (x['weekly expenses (RON)'] / x['Household size']),axis=1)


# In[112]:

my_data['WeeklyExpense_perPerson']


# In[114]:

my_data['WeeklyExpense_perPerson'].value_counts()


# In[115]:

my_data[my_data.Roma==0]['WeeklyExpense_perPerson'].describe()


# In[116]:

my_data[my_data.Roma==1]['WeeklyExpense_perPerson'].describe()


# In[117]:

my_data['Expense_person']=0
my_data.loc[(my_data['WeeklyExpense_perPerson']>56), 'Expense_person']=1 #56 RON is $14USD per week and $2USD per person per day


# In[118]:

stats.ttest_ind(my_data[my_data.Roma==1]['Expense_person'],my_data[my_data.Roma==0]['Expense_person'])


# In[119]:

my_data[my_data.Roma==1]['Expense_person'].var()


# In[120]:

my_data[my_data.Roma==0]['Expense_person'].var()


# In[121]:

table_6 = epipy.create_2x2(my_data, row='Roma', column='Expense_person', row_order=[0,1], 
                 col_order=[0, 1]) #rows: 1=nonRoma 0=Roma, columns 0= less than 56RON or 14USD per week per person


# In[122]:

table_6 


# In[123]:

epipy.analyze_2x2(table_6)  


# In[124]:

my_data['Primary drinking water source'].value_counts()


# In[126]:

my_data[my_data.Roma==0]['Primary drinking water source'].value_counts()


# In[127]:

my_data[my_data.Roma==1]['Primary drinking water source'].value_counts()


# In[128]:

my_data['tap water availabe']=0


# In[129]:

my_data.loc[(my_data['Primary drinking water source']!=1), 'tap water available']=0
my_data.loc[(my_data['Primary drinking water source']!=11), 'tap water available']=0
my_data.loc[(my_data['Primary drinking water source'] ==1),'tap water available'] = 1
my_data.loc[(my_data['Primary drinking water source'] ==11),'tap water available'] = 1


# In[130]:

my_data[my_data.Roma==1]['tap water available'].value_counts() #92% of non Roma do NOT have personal, safe tap water


# In[131]:

my_data[my_data.Roma==0]['tap water available'].value_counts() #80% of Roma do NOT have personal, safe tap water


# In[132]:

table_7 = epipy.create_2x2(my_data, row='Roma', column='tap water available', row_order=[0,1], 
                 col_order=[0, 1])


# In[133]:

table_7


# In[134]:

epipy.analyze_2x2(table_7)


# In[135]:

my_data['safe water']=0  #safe water is defined as a personal use water source that is reliable and has some level of safeguard


# In[136]:

my_data.loc[(my_data['Primary drinking water source']!=1), 'safe water']=0
my_data.loc[(my_data['Primary drinking water source']!=7), 'safe water']=0
my_data.loc[(my_data['Primary drinking water source']!=11),'safe water'] = 0
my_data.loc[(my_data['Primary drinking water source'] ==1),'safe water'] = 1
my_data.loc[(my_data['Primary drinking water source'] ==7),'safe water'] = 1
my_data.loc[(my_data['Primary drinking water source'] ==11),'safe water'] = 1


# In[137]:

my_data['safe water'].value_counts()


# In[138]:

my_data[my_data.Roma==0]['safe water'].value_counts()


# In[139]:

my_data[my_data.Roma==1]['safe water'].value_counts()


# In[140]:

table_8 = epipy.create_2x2(my_data, row='Roma', column='safe water', row_order=[0,1], 
                 col_order=[0, 1])


# In[141]:

table_8


# In[142]:

epipy.analyze_2x2(table_8)


# In[143]:

stats.ttest_ind(my_data[my_data.Roma==1]['safe water'],my_data[my_data.Roma==0]['safe water']) 


# In[144]:

my_data['safe water'][my_data.Roma==1].var()


# In[145]:

my_data['safe water'][my_data.Roma==0].var()


# In[146]:

table_9 = epipy.create_2x2(my_data, row='Expense_person', column='safe water', row_order=[0,1], 
                 col_order=[0, 1])


# In[147]:

table_9


# In[148]:

epipy.analyze_2x2(table_9)


# In[149]:

my_data.groupby('Community')['safe water'].value_counts()


# In[150]:

my_data['Distance of primary drinking water source']


# In[151]:

my_data.groupby('Community')['Distance of primary drinking water source'].value_counts()


# In[152]:

my_data[my_data.Roma==0]['Distance of primary drinking water source'].value_counts() #12.2% walk at least a Km to get water and only 4% have water in their homes


# In[153]:

my_data[my_data.Roma==1]['Distance of primary drinking water source'].value_counts() #only 5% have in home water and 10.8% walk at least a Km to get it


# In[154]:

my_data['Length of time to collect water'].value_counts()


# In[155]:

my_data['Time to water']=0 #zero is less than 30 minutes to get the water you need 


# In[156]:

my_data.loc[(my_data['Length of time to collect water']==1), 'Time to water']=0
my_data.loc[(my_data['Length of time to collect water']==2), 'Time to water']=0
my_data.loc[(my_data['Length of time to collect water']==3), 'Time to water']=1
my_data.loc[(my_data['Length of time to collect water']==5), 'Time to water']=1


# In[157]:

my_data['Time to water'].value_counts()


# In[158]:

table_10 = epipy.create_2x2(my_data, row='Roma', column='Time to water', row_order=[0,1], 
                 col_order=[0, 1])


# In[159]:

table_10


# In[160]:

epipy.analyze_2x2(table_10)


# In[161]:

my_data['Bathroom'].value_counts()


# In[162]:

my_data.groupby('Roma')['Bathroom'].value_counts()


# In[163]:

my_data.groupby('Community')['Bathroom'].value_counts()


# In[164]:

my_data['Toilet facility'].value_counts()


# In[165]:

my_data.groupby('Roma')['Toilet facility'].value_counts()


# In[166]:

my_data['proper toilet']=0


# In[167]:

my_data.loc[(my_data['Toilet facility']==1),'proper toilet']=1 #toilet facility is sewer or septic tank connected
my_data.loc[(my_data['Toilet facility']==2),'proper toilet']=1
my_data.loc[(my_data['Toilet facility']==3),'proper toilet']=1
my_data.loc[(my_data['Toilet facility']==4),'proper toilet']=0 #toilet facility is a pit/hole or does not exist
my_data.loc[(my_data['Toilet facility']==5),'proper toilet']=0
my_data.loc[(my_data['Toilet facility']==8),'proper toilet']=0


# In[168]:

my_data['proper toilet'].value_counts()


# In[169]:

my_data[my_data.Roma==0]['proper toilet'].value_counts()


# In[170]:

my_data[my_data.Roma==1]['proper toilet'].value_counts()


# In[171]:

table_11 = epipy.create_2x2(my_data, row='Roma', column='proper toilet', row_order=[0,1], 
                 col_order=[0, 1])


# In[172]:

table_11


# In[173]:

epipy.analyze_2x2(table_11)


# In[174]:

my_data['Diarrhea in last year'].value_counts()


# In[175]:

my_data.groupby('Roma')['Diarrhea in last year'].value_counts()


# In[176]:

table_12=epipy.create_2x2(my_data, row='Roma', column='Diarrhea in last year', row_order=[0,1], 
                 col_order=[1,0]) #columns: 1 is yes and 0 is no (one family member at least) Rows: 0=Roma, 1 = not


# In[177]:

table_12


# In[178]:

epipy.analyze_2x2(table_12)


# In[179]:

table_13=epipy.create_2x2(my_data, row='proper toilet', column='Diarrhea in last year', row_order=[0,1], 
                 col_order=[1,0]) #1=proper toilet protected from leakage 0=not a proper toilet but hole or open defecation


# In[180]:

table_13


# In[181]:

epipy.analyze_2x2(table_13)


# In[182]:

my_data['Immunized'].value_counts() #yes=1, no=0 #Less than 90% immunized against theoretical thing X-if we assume they all got the same shot(which they didn't), they would still be under the threshold for herd protection


# In[183]:

my_data.groupby('Roma')['Immunized'].value_counts()


# In[184]:

table_14=epipy.create_2x2(my_data, row='Roma', column='Immunized', row_order=[0,1], 
                 col_order=[0,1]) #columns are 1 = yes and 0=No, rows are 0=roma 1=not


# In[185]:

table_14


# In[186]:

epipy.analyze_2x2(table_14)


# In[187]:

my_data['Medical Insurance'].value_counts()


# In[188]:

my_data.groupby('Roma')['Medical Insurance'].value_counts()


# In[189]:

table_15=epipy.create_2x2(my_data, row='Roma', column='Medical Insurance', row_order=[0,1], 
                 col_order=[0,1]) #columns 1=yes, 0=no


# In[190]:

table_15


# In[191]:

epipy.analyze_2x2(table_15)


# In[192]:

my_data['Belief in safety of primary drinking water source'].value_counts() #1 is yes, safe and 2 is no, not safe


# In[193]:

my_data.groupby('Roma')['Belief in safety of primary drinking water source'].value_counts()


# In[194]:

table_16=epipy.create_2x2(my_data, row='Roma', column='Belief in safety of primary drinking water source', row_order=[0,1], 
                 col_order=[2,1]) #columsn are 1=safe and 2=not safe


# In[195]:

table_16


# In[196]:

epipy.analyze_2x2(table_16)


# In[197]:

my_data['Satisfaction level with water'].value_counts()


# In[198]:

my_data.groupby('Roma')['Satisfaction level with water'].value_counts()


# In[199]:

my_data['Water satisfaction']=0


# In[200]:

my_data.loc[(my_data['Satisfaction level with water']==1), 'Water satisfaction']=0
my_data.loc[(my_data['Satisfaction level with water']==2), 'Water satisfaction']=1
my_data.loc[(my_data['Satisfaction level with water']==3), 'Water satisfaction']=1
my_data.loc[(my_data['Satisfaction level with water']==4), 'Water satisfaction']=1 #0 is generally satisfied, 1 is everything else


# In[201]:

my_data['Water satisfaction']


# In[202]:

table_17=epipy.create_2x2(my_data, row='Roma', column='Water satisfaction', row_order=[0,1], 
                 col_order=[1,0]) #rows are 0=roma, 1=not and columns are 0=generally satisfied and 1=not


# In[203]:

table_17


# In[204]:

epipy.analyze_2x2(table_17)


# In[208]:

stats.ttest_ind(my_data[my_data.Roma==1].Education,my_data[my_data.Roma==0].Education)


# In[209]:

my_data.Education[my_data.Roma==1].var()


# In[210]:

my_data.Education[my_data.Roma==0].var()


# In[211]:

my_data['Household size'][my_data.Roma==1].var()


# In[212]:

my_data['Household size'][my_data.Roma==0].var()


# In[213]:

stats.ttest_ind(my_data[my_data.Roma==1]['Household size'],my_data[my_data.Roma==0]['Household size'])


# In[214]:

my_data['Household size'][my_data.Roma==1].describe()


# In[215]:

my_data['Household size'][my_data.Roma==0].describe()


# In[216]:

stats.ttest_ind(my_data[my_data.Roma==1]['Employment status'],my_data[my_data.Roma==0]['Employment status'])


# In[217]:

my_data['Employment status'][my_data.Roma==0].var()


# In[218]:

my_data['Employment status'][my_data.Roma==1].var()


# In[219]:

my_data['Occupation']


# In[220]:

my_data['Employment type']=0 #unemployed = 0, pension or student = 1, part time or day labor = 2, full time = 3
my_data.loc[(my_data['Occupation']==4), 'Employment type']=0
my_data.loc[(my_data['Occupation']==5), 'Employment type']=0
my_data.loc[(my_data['Occupation']==6), 'Employment type']=1
my_data.loc[(my_data['Occupation']==3), 'Employment type']=1
my_data.loc[(my_data['Occupation']==2), 'Employment type']=2
my_data.loc[(my_data['Occupation']==1), 'Employment type']=3


# In[221]:

stats.ttest_ind(my_data[my_data.Roma==1]['Employment type'],my_data[my_data.Roma==0]['Employment type'])


# In[222]:

my_data['Employment type'][my_data.Roma==0].var()


# In[223]:

my_data['Employment type'][my_data.Roma==1].var()


# In[224]:

my_data['Geography']=0 #refers to Urban vs. rural communities (sub)-urban = 1 and rural =2


# In[225]:

my_data.loc[(my_data['Community']==1),'Geography']=2
my_data.loc[(my_data['Community']==2),'Geography']=2
my_data.loc[(my_data['Community']==3),'Geography']=1
my_data.loc[(my_data['Community']==4),'Geography']=2
my_data.loc[(my_data['Community']==5),'Geography']=1


# In[226]:

stats.ttest_ind(my_data[my_data.Geography==1]['Employment type'],my_data[my_data.Geography==2]['Employment type']) #can tag on equal_var=False at the end if necessary


# In[227]:

my_data['Employment type'][my_data.Geography==1].var()


# In[228]:

my_data['Employment type'][my_data.Geography==2].var()


# In[229]:

stats.ttest_ind(my_data[my_data.Geography==1]['Expense_person'],my_data[my_data.Geography==2]['Expense_person'])


# In[230]:

my_data['Expense_person'][my_data.Geography==1].var()


# In[231]:

my_data['Expense_person'][my_data.Geography==2].var()


# In[232]:

stats.ttest_ind(my_data[my_data.Roma==1]['Distance of primary drinking water source'],my_data[my_data.Roma==0]['Distance of primary drinking water source'])


# In[233]:

my_data['Distance of primary drinking water source'][my_data.Roma==0].var()


# In[234]:

my_data['Distance of primary drinking water source'][my_data.Roma==1].var()


# In[235]:

stats.ttest_ind(my_data[my_data.Geography==1]['Distance of primary drinking water source'],my_data[my_data.Geography==2]['Distance of primary drinking water source'])


# In[236]:

my_data['Time to water']=0
my_data.loc[(my_data['Length of time to collect water']==1),'Time to water']=0
my_data.loc[(my_data['Length of time to collect water']==2),'Time to water']=1
my_data.loc[(my_data['Length of time to collect water']==3),'Time to water']=2
my_data.loc[(my_data['Length of time to collect water']==4),'Time to water']=3
my_data.loc[(my_data['Length of time to collect water']==5),'Time to water']=4


# In[237]:

stats.ttest_ind(my_data[my_data.Roma==1]['Time to water'],my_data[my_data.Roma==0]['Time to water'])


# In[238]:

stats.ttest_ind(my_data[my_data.Geography==1]['Time to water'],my_data[my_data.Geography==2]['Time to water']) #add this to multivariate model


# In[239]:

#multivar_model = sm.formula.glm(['Roma']~['Property documents']+['Education_level']+['Family size']+['Employment status'], data=my_data).fit()
#multivar_model = sm.formula.glm('Roma~Property documents+Education_level+Family size+Employment status', data=my_data).fit()
my_dataRK = my_data
my_dataRK.columns = [column.replace(' ','_') for column in my_dataRK.columns]
multivar_model = sm.formula.glm('Roma~Property_documents + Education_level + Family_size + Employment_status', data=my_dataRK).fit()


print my_data.keys()


multivar_model.summary()


# In[240]:

my_dataRK['MV_Roma']=0
my_dataRK.loc[(my_dataRK['Roma']==0), 'MV_Roma']=1
my_dataRK.loc[(my_dataRK['Roma']==1), 'MV_Roma']=0


# In[241]:

my_dataRK['Improved_sanitation']=0


# In[242]:

my_dataRK.loc[(my_dataRK['Toilet_facility']==1),'Improved_sanitation']=1
my_dataRK.loc[(my_dataRK['Toilet_facility']==2),'Improved_sanitation']=1


# In[243]:

my_dataRK['Sanitation_two']=0
my_dataRK.loc[(my_dataRK['Bathroom']==1), 'Sanitation_two']=1


# In[244]:

my_dataRK['Improved_water']=0
my_dataRK.loc[(my_dataRK['Primary_drinking_water_source']==1), 'Improved_water']=1
my_dataRK.loc[(my_dataRK['Primary_drinking_water_source']==11), 'Improved_water']=1


# In[245]:

my_dataRK['Modified_WASH_Score']= my_dataRK['Improved_sanitation'] + my_dataRK['Sanitation_two'] + my_dataRK['Improved_water']


# In[246]:

my_dataRK['Modified_WASH_Score'][my_dataRK.Roma==1].value_counts()


# In[247]:

my_dataRK['Modified_WASH_Score'][my_dataRK.Roma==0].value_counts()


# In[248]:

my_dataRK['Diarrhea']=0
my_dataRK.loc[(my_dataRK['Diarrhea_in_last_year'])==1, 'Diarrhea']=0
my_dataRK.loc[(my_dataRK['Diarrhea_in_last_year'])==0, 'Diarrhea']=1


# In[249]:

my_dataRK['Healthcare_Score']= my_dataRK['Primary_care_physician'] + my_dataRK['Medical_Insurance'] + my_dataRK['Immunized'] + my_dataRK['Diarrhea']


# In[250]:

my_dataRK['Healthcare_Score'][my_dataRK.Roma==1].value_counts()


# In[251]:

my_dataRK['Healthcare_Score'][my_dataRK.Roma==0].value_counts()


# In[252]:

my_dataRK['MV_Healthcare_Score']=0
my_dataRK['MV_Healthcare_Score']=(4-my_dataRK['Healthcare_Score'])/4


# In[253]:

my_dataRK['MV_Healthcare_Score'][my_dataRK.Roma==0].value_counts()


# In[254]:

multivar_model = sm.formula.glm('Roma~Healthcare_Score + Modified_WASH_Score + Geography', data=my_dataRK).fit()


print my_data.keys()


multivar_model.summary()


# In[255]:

multivar_model = sm.formula.glm('Roma~Healthcare_Score + Modified_WASH_Score + Expense_person', data=my_dataRK).fit()


print my_data.keys()


multivar_model.summary()


# In[256]:

my_dataRK['Poverty_Score']= my_dataRK['Electricity'] + my_dataRK['Piped__tank_gas'] + my_dataRK['Expense_person']


# In[257]:

my_dataRK['MV_Poverty_Score']=0
my_dataRK['MV_Poverty_Score']=(3-my_dataRK['Poverty_Score'])/3


# In[258]:

my_dataRK['MV_Poverty_Score'][my_dataRK.Roma==0].value_counts()


# In[259]:

multivar_model = sm.formula.glm('Roma~Healthcare_Score + Modified_WASH_Score + Poverty_Score', data=my_dataRK).fit()


print my_data.keys()


multivar_model.summary()


# In[260]:

my_dataRK['MV_Poverty_Score'][my_dataRK.Roma==0].value_counts()


# In[261]:

my_dataRK['MV_Poverty_Score'][my_dataRK.Roma==1].value_counts()


# In[262]:

multivar_model = sm.formula.glm('Roma~MV_Healthcare_Score + MV_Poverty_Score', data=my_dataRK).fit()


print my_data.keys()


multivar_model.summary()


# In[263]:

my_dataRK['Insecure_Housing']=0
my_dataRK.loc[(my_dataRK['Housing_Score'])==0,'Insecure_Housing']=1
my_dataRK.loc[(my_dataRK['Housing_Score'])==1,'Insecure_Housing']=1
my_dataRK.loc[(my_dataRK['Housing_Score'])==2,'Insecure_Housing']=0
my_dataRK.loc[(my_dataRK['Housing_Score'])==3,'Insecure_Housing']=0


# In[264]:

my_dataRK['WASH_Score']= my_dataRK['Improved_sanitation'] + my_dataRK['Sanitation_two'] + my_dataRK['Improved_water'] + my_dataRK['Insecure_Housing']


# In[265]:

my_dataRK['WASH_Safe_Score']= my_dataRK['Improved_sanitation'] + my_dataRK['Sanitation_two'] + my_dataRK['safe_water'] + my_dataRK['Insecure_Housing']


# In[266]:

my_dataRK['MV_WASH_Score']=0
my_dataRK['MV_WASH_Score']=(4-my_dataRK['WASH_Score'])/4 


# In[267]:

my_dataRK['MV_WASH_Safe_Score']=0
my_dataRK['MV_WASH_Safe_Score']=(4-my_dataRK['WASH_Safe_Score'])/4


# In[268]:

my_dataRK['MV_WASH_Score'][my_dataRK.Roma==1].value_counts()


# In[269]:

my_dataRK['MV_WASH_Score'][my_dataRK.Roma==0].value_counts()


# In[270]:

my_dataRK['Insecure_Housing'][my_dataRK.Roma==0].value_counts()


# In[271]:

my_dataRK['Insecure_Housing'][my_dataRK.Roma==1].value_counts()


# In[272]:

multivar_model = sm.formula.glm('MV_Roma~MV_Healthcare_Score + MV_WASH_Score + MV_Poverty_Score', data=my_dataRK).fit()


print my_data.keys()


multivar_model.summary()


# In[273]:

multivar_model = sm.formula.glm('MV_Roma~MV_Healthcare_Score + MV_WASH_Safe_Score + MV_Poverty_Score', data=my_dataRK).fit()


print my_data.keys()


multivar_model.summary()


# In[274]:

multivar_model = sm.formula.glm('MV_Roma~MV_WASH_Score + MV_Poverty_Score + Geography', data=my_dataRK).fit()


print my_data.keys()


multivar_model.summary()


# In[275]:

my_dataRK.groupby(['Community','Roma'])['Household_size'].mean()


# In[276]:

my_dataRK.groupby(['Community','Roma'])['Gender'].value_counts()


# In[277]:

my_dataRK.groupby('Roma')['Gender'].value_counts()


# In[278]:

my_dataRK.groupby(['Community','Roma'])['Age'].mean()


# In[279]:

my_dataRK.groupby('Community')['Age'].mean()


# In[280]:

my_dataRK.groupby('Roma')['Age'].mean()


# In[281]:

my_dataRK['Age'].mean()


# In[282]:

my_dataRK.groupby(['Community','Roma'])['Education'].mean()


# In[283]:

my_dataRK.groupby('Roma')['Education'].mean()


# In[284]:

my_dataRK['Education'].mean()


# In[285]:

my_dataRK.groupby(['Community','Roma'])['Marital_status_simple'].value_counts()


# In[286]:

my_dataRK.groupby(['Community','Roma'])['Employment_status'].value_counts()


# In[287]:

my_dataRK['Employment_status'].value_counts()


# In[288]:

my_dataRK.groupby(['Community','Roma'])['illiterate_men'].value_counts()


# In[289]:

my_dataRK.groupby(['Community','Roma'])['illiterate_women'].value_counts()


# In[290]:

my_dataRK.groupby(['Community','Roma'])['Total_men'].value_counts()


# In[291]:

my_dataRK.groupby(['Community','Roma'])['Total_women'].value_counts()


# In[292]:

my_dataRK.groupby('Roma')['Time_to_water'].describe()


# In[293]:

my_dataRK.groupby('Geography')['Time_to_water'].describe()


# In[294]:

my_dataRK.groupby('Roma')['Improved_sanitation'].value_counts()


# In[295]:

stats.ttest_ind(my_dataRK[my_dataRK.Roma==1]['Improved_sanitation'],my_dataRK[my_dataRK.Roma==0]['Improved_sanitation'])


# In[296]:

my_dataRK.groupby('Roma')['Sanitation_two'].value_counts()


# In[297]:

stats.ttest_ind(my_dataRK[my_dataRK.Roma==1]['Sanitation_two'],my_dataRK[my_dataRK.Roma==0]['Sanitation_two'])


# In[298]:

stats.ttest_ind(my_dataRK[my_dataRK.Roma==1]['Insecure_Housing'],my_dataRK[my_dataRK.Roma==0]['Insecure_Housing'])


# In[299]:

stats.ttest_ind(my_dataRK[my_dataRK.Roma==1]['Improved_water'],my_dataRK[my_dataRK.Roma==0]['Improved_water'])


# In[300]:

my_dataRK.groupby('Roma')['Improved_water'].value_counts()


# In[301]:

table_18=epipy.create_2x2(my_data, row='Roma', column='Improved_sanitation', row_order=[0,1], 
                 col_order=[0,1]) #rows are 0=roma, 1=not and columns are 0=not improved and 1=improved


# In[302]:

table_18


# In[303]:

epipy.analyze_2x2(table_18)


# In[304]:

table_19=epipy.create_2x2(my_data, row='Roma', column='Improved_water', row_order=[0,1], 
                 col_order=[0,1]) #rows are 0=roma, 1=not and columns are 0=not improved and 1=improved


# In[305]:

table_19


# In[306]:

epipy.analyze_2x2(table_19)


# In[307]:

table_20=epipy.create_2x2(my_data, row='Roma', column='Sanitation_two', row_order=[0,1], 
                 col_order=[0,1]) #rows are 0=roma, 1=not and columns are 0=not improved and 1=improved


# In[308]:

table_20


# In[309]:

epipy.analyze_2x2(table_20)


# In[310]:

my_dataRK['Distance_of_primary_drinking_water_source']


# In[311]:

my_dataRK['Water_distance']=0
my_dataRK.loc[(my_dataRK['Distance_of_primary_drinking_water_source'])==1,'Water_distance']=0
my_dataRK.loc[(my_dataRK['Distance_of_primary_drinking_water_source'])==3,'Water_distance']=0
my_dataRK.loc[(my_dataRK['Distance_of_primary_drinking_water_source'])==2,'Water_distance']=1


# In[312]:

table_21=epipy.create_2x2(my_data, row='Roma', column='Water_distance', row_order=[0,1], 
                 col_order=[1,0]) #rows are 0=roma, 1=not and columns are 0=less than km and 1 is equal or greater than km


# In[313]:

table_21


# In[314]:

epipy.analyze_2x2(table_21)


# In[315]:

table_22=epipy.create_2x2(my_data, row='Roma', column='Insecure_Housing', row_order=[0,1], 
                 col_order=[0,1]) #rows are 0=roma, 1=not and columns are 0=yes and 1= no


# In[316]:

table_22


# In[317]:

epipy.analyze_2x2(table_22)


# In[318]:

table_23=epipy.create_2x2(my_data, row='Geography', column='Time_to_water', row_order=[0,1], 
                 col_order=[0,1]) #rows are 0=roma, 1=not and columns are 0=yes and 1= no


# In[319]:

table_23


# In[320]:

my_dataRK['Time_to_water']


# In[321]:

my_dataRK['Water_Time']=0
my_dataRK.loc[(my_dataRK['Time_to_water']==0), 'Water_Time']=0
my_dataRK.loc[(my_dataRK['Time_to_water']==1), 'Water_Time']=0
my_dataRK.loc[(my_dataRK['Time_to_water']==2), 'Water_Time']=1
my_dataRK.loc[(my_dataRK['Time_to_water']==3), 'Water_Time']=1
my_dataRK.loc[(my_dataRK['Time_to_water']==4), 'Water_Time']=1


# In[322]:

table_24=epipy.create_2x2(my_dataRK, row='Geography', column='Water_Time', row_order=[0,1], 
                 col_order=[0,1]) 


# In[323]:

table_24


# In[324]:

my_dataRK['Geography']


# In[325]:

my_dataRK['location']=0


# In[326]:

my_dataRK.loc[(my_dataRK['Geography']==1), 'location']=0
my_dataRK.loc[(my_dataRK['Geography']==2), 'location']=1


# In[327]:

table_25=epipy.create_2x2(my_dataRK, row='location', column='Water_Time', row_order=[1,0], 
                 col_order=[1,0]) ##0=urban, 1=rural, 0=under 15m, 1=more than 15m


# In[328]:

table_25


# In[329]:

epipy.analyze_2x2(table_25)


# In[330]:

stats.ttest_ind(my_dataRK[my_dataRK.Roma==1]['Diarrhea_in_last_year'],my_dataRK[my_dataRK.Roma==0]['Diarrhea_in_last_year'])


# In[331]:

my_dataRK['Diarrhea_in_last_year'][my_dataRK.Roma==0].var()


# In[332]:

my_dataRK['Diarrhea_in_last_year'][my_dataRK.Roma==1].var()


# In[333]:

stats.ttest_ind(my_dataRK[my_dataRK.Roma==1]['Immunized'],my_dataRK[my_dataRK.Roma==0]['Immunized'])


# In[334]:

my_dataRK['Immunized'][my_dataRK.Roma==0].var()


# In[335]:

my_dataRK['Immunized'][my_dataRK.Roma==1].var()


# In[336]:

stats.ttest_ind(my_dataRK[my_dataRK.Roma==1]['Medical_Insurance'],my_dataRK[my_dataRK.Roma==0]['Medical_Insurance'])


# In[337]:

my_dataRK['Medical_Insurance'][my_dataRK.Roma==1].var()


# In[338]:

my_dataRK['Medical_Insurance'][my_dataRK.Roma==0].var()


# In[339]:

stats.ttest_ind(my_dataRK[my_dataRK.Roma==1]['Primary_care_physician'],my_dataRK[my_dataRK.Roma==0]['Primary_care_physician'])


# In[340]:

table_26=epipy.create_2x2(my_dataRK, row='Roma', column='Primary_care_physician', row_order=[0,1], 
                 col_order=[0,1]) ##0=urban, 1=rural, 0=under 15m, 1=more than 15m


# In[341]:

table_26


# In[342]:

epipy.analyze_2x2(table_26)


# In[343]:

my_dataRK['Electricity']


# In[344]:

my_dataRK.groupby('Roma')['Electricity'].value_counts()


# In[345]:

stats.ttest_ind(my_dataRK[my_dataRK.Roma==1]['Electricity'],my_dataRK[my_dataRK.Roma==0]['Electricity'])


# In[346]:

table_27=epipy.create_2x2(my_dataRK, row='Roma', column='Electricity', row_order=[0,1], 
                 col_order=[0,1])


# In[347]:

table_27


# In[348]:

epipy.analyze_2x2(table_27)


# In[349]:

my_dataRK.groupby('Roma')['Piped__tank_gas'].value_counts()


# In[350]:

stats.ttest_ind(my_dataRK[my_dataRK.Roma==1]['Piped__tank_gas'],my_dataRK[my_dataRK.Roma==0]['Piped__tank_gas'])


# In[351]:

table_28=epipy.create_2x2(my_dataRK, row='Roma', column='Piped__tank_gas', row_order=[0,1], 
                 col_order=[0,1])


# In[352]:

epipy.analyze_2x2(table_28)


# In[353]:

my_dataRK.groupby('Roma')['Expense_person'].value_counts()


# In[354]:

my_dataRK.groupby('location')['Expense_person'].value_counts()


# In[355]:

stats.ttest_ind(my_dataRK[my_dataRK.Roma==1]['Expense_person'],my_dataRK[my_dataRK.Roma==0]['Expense_person'])


# In[356]:

stats.ttest_ind(my_dataRK[my_dataRK.location==1]['Expense_person'],my_dataRK[my_dataRK.location==0]['Expense_person'])


# In[357]:

table_29=epipy.create_2x2(my_dataRK, row='Roma', column='Expense_person', row_order=[0,1], 
                 col_order=[0,1])


# In[358]:

epipy.analyze_2x2(table_29)


# In[359]:

table_30=epipy.create_2x2(my_dataRK, row='location', column='Expense_person', row_order=[0,1], 
                 col_order=[1,0])


# In[360]:

epipy.analyze_2x2(table_30)


# In[361]:

multivar_model = sm.formula.glm('Roma~MV_Healthcare_Score + MV_WASH_Score + Geography + MV_Poverty_Score', data=my_dataRK).fit()


print my_data.keys()


multivar_model.summary()


# In[362]:

multivar_model = sm.formula.glm('Roma~MV_Healthcare_Score + MV_WASH_Score + Geography', data=my_dataRK).fit()


print my_data.keys()


multivar_model.summary()


# In[363]:

my_dataRK.head


# In[364]:

multivar_model = sm.formula.glm('MV_Roma~Property_documents + Education_level + Family_size + Employment_status', data=my_dataRK).fit()


print my_data.keys()


multivar_model.summary()


# In[365]:

multivar_model = sm.formula.glm('Roma~Diarrhea + Improved_water + Insecure_Housing + Electricity', data=my_dataRK).fit()


print my_data.keys()


multivar_model.summary()


# In[366]:

my_dataRK.groupby('Roma')['Diarrhea'].value_counts()


# In[367]:

my_dataRK['MV_Diarrhoea']=0
my_dataRK['MV_Diarrhoea']=1-my_dataRK['Diarrhea']


# In[368]:

my_dataRK.groupby('MV_Roma')['MV_Diarrhoea'].value_counts()


# In[369]:

my_dataRK.groupby('MV_Roma')['Improved_water'].value_counts()


# In[370]:

my_dataRK['MV_Improved_water']=0
my_dataRK['MV_Improved_water']=1-my_dataRK['Improved_water']


# In[371]:

my_dataRK.groupby('MV_Roma')['MV_Improved_water'].value_counts()


# In[372]:

my_dataRK.groupby('MV_Roma')['Electricity'].value_counts()


# In[373]:

my_dataRK['MV_Electricity']=0
my_dataRK['MV_Electricity']=1-my_dataRK['Electricity']


# In[374]:

my_dataRK.groupby('MV_Roma')['MV_Electricity'].value_counts()


# In[375]:

my_dataRK.groupby('MV_Roma')['Insecure_Housing'].value_counts()


# In[376]:

multivar_model = sm.formula.glm('MV_Roma~MV_Diarrhoea + MV_Improved_water + Insecure_Housing + MV_Electricity', data=my_dataRK).fit()


print my_data.keys()


multivar_model.summary()


# In[377]:

my_dataRK['MV_Expense']=0
my_dataRK['MV_Expense']=1-my_dataRK['Expense_person']
