# Supplementary material for: A survey of quality of life indicators in the Romanian Roma population following the ‘Decade of Roma Inclusion’
Source: F1000Res. 2018 Dec 13;6:1692. Originally published 2017 Sep 15. [Version 3] doi: 10.12688/f1000research.12546.3 (PMC6357989; doi:10.12688/f1000research.12546.3)
Supplement: Dataset 3. Python Notebook data analysis and statistics — http://dx.doi.org/10.5256/f1000research.12546.d177235 Romania, 2016. Python Notebook analysis of survey data, exported as a PDF file. [file f1000research-6-19000-s0002.tgz]

Archive with 1 entries (1 files):
- 657f32a1-76f3-4fdc-a24b-2bf029bc2172_Romania_Demographics.pdf
