# Supplementary material for: A survey of quality of life indicators in the Romanian Roma population following the ‘Decade of Roma Inclusion’
Source: F1000Res. 2018 Dec 13;6:1692. Originally published 2017 Sep 15. [Version 3] doi: 10.12688/f1000research.12546.3 (PMC6357989; doi:10.12688/f1000research.12546.3)
Supplement: Supplementary file 5 [file f1000research-6-19000-s0004.tgz]

Archive with 1 entries (1 files):
- 8f4bdbdc-ef4b-4fcf-9fa3-fbcb58c1c643.docx
